# Supplementary material for: Sensitive visualization of SARS-CoV-2 RNA with CoronaFISH
Source: Life Sci Alliance. 2022 Jan 7;5(4):e202101124. doi: 10.26508/lsa.202101124 (PMC8742873; doi:10.26508/lsa.202101124)
Supplement: Supplementary file 3 [file LSA-2021-01124_TableS2.xlsx]

## Sheet: Feuil1
Name	Sequences (5'-3')	final concentration [nM]
RdRp gene / nCoV_IP2 (Flo2)
nCoV_IP2-12669Fw	ATGAGCTTAGTCCTGTTG	400
nCoV_IP2-12759Rv	CTCCCTTTGTTGTGTTGT	400
nCoV_IP2-12696bProbe(+)	AGATGTCTTGTGCTGCCGGTA [5']Hex [3']BHQ-1	200
RdRp gene / nCoV_IP4 (Flo4)
nCoV_IP4-14059Fw	GGTAACTGGTATGATTTCG	400
nCoV_IP4-14146Rv	CTGGTCAAGGTTAATATAGG	400
nCoV_IP4-14084Probe(+)	TCATACAAACCACGCCAGG [5']Fam [3']BHQ-1	200
